# Supplementary material for: The Efficacy and Safety of Roxadustat for Anemia in Hemodialysis Patients with Chronic Kidney Disease: A Meta-Analysis of Randomized Controlled Trials
Source: Toxics. 2024 Nov 25;12(12):846. doi: 10.3390/toxics12120846 (PMC11679264; doi:10.3390/toxics12120846)
Supplement: Supplementary file 1 [file toxics-12-00846-s001.zip]

Archive with 1 entries (1 files):
- toxics-3280304-supplementary.pdf
